# Supplementary material for: Secoisolariciresinol Diglucoside Improves Ovarian Reserve in Aging Mouse by Inhibiting Oxidative Stress
Source: Front Mol Biosci. 2022 Jan 4;8:806412. doi: 10.3389/fmolb.2021.806412 (PMC8764264; doi:10.3389/fmolb.2021.806412)
Supplement: Supplementary file 2 [file DataSheet1.ZIP]

Archive with 13 entries (12 files):
- Figures/
- Figures/Figure 4.tiff
- __MACOSX/Figures/._Figure 4.tiff
- Figures/Figure 5.tiff
- __MACOSX/Figures/._Figure 5.tiff
- Figures/Figure 2.tiff
- __MACOSX/Figures/._Figure 2.tiff
- Figures/Figure 3.tiff
- __MACOSX/Figures/._Figure 3.tiff
- Figures/Figure 1.tiff
- __MACOSX/Figures/._Figure 1.tiff
- Figures/Figure 6.tiff
- __MACOSX/Figures/._Figure 6.tiff
